# Supplementary material for: Exploring TRPC3 Interaction with Cholesterol through Coarse-Grained Molecular Dynamics Simulations
Source: Biomolecules. 2022 Jun 25;12(7):890. doi: 10.3390/biom12070890 (PMC9313397; doi:10.3390/biom12070890)
Supplement: Supplementary file 1 [file biomolecules-12-00890-s001.zip]

Archive with 1 entries (1 files):
- biomolecules-1768300-SI.pdf
